# Supplementary material for: Genetic Diversity in Coppice Chestnut Forests in Central Italy and Potential Use of SSR-Based Timber Traceability
Source: Plants (Basel). 2026 Jul 2;15(13):2066. doi: 10.3390/plants15132066 (PMC13363844; doi:10.3390/plants15132066)
Supplement: Supplementary file 1 [file plants-15-02066-s001.zip]

Archive with 3 entries (3 files):
- Supplementary Figures.pdf
- Supplementary Tables_def.pdf
- Table_S13_checked.xlsx
