# Supplementary material for: Genetic Diversity in Coppice Chestnut Forests in Central Italy and Potential Use of SSR-Based Timber Traceability
Source: Plants (Basel). 2026 Jul 2;15(13):2066. doi: 10.3390/plants15132066 (PMC13363844; doi:10.3390/plants15132066)
Supplement: Supplementary file 1 [file plants-15-02066-s001.zip › Table_S13_checked.xlsx]

## Sheet: Table S13
Table S13. Individual NanoDrop and Qubit measurements for 120 independent timber DNA extractions and 16 leaf DNA reference controls, with PCR amplification success reported for timber extracts.
	NanoDrop ND-1000			Qubit Flex	PCR
Sample	DNA (ng/µL)	A260/A280	A260/A230	DNA (ng/µL)	Amplified by PCR
MCt_1_1	9.3	2.41	1.21	0.8	NO
MCt_1_2	12.8	2.63	1.44	2.4	YES
MCt_1_3	15.6	2.11	1.62	3.6	YES
MCt_2_1	15.1	2.41	1.45	4	YES
MCt_2_2	17.7	2.85	1.67	4.2	YES
MCt_2_3	18.9	2.12	1.56	3.4	YES
MCt_3_1	20.3	2.29	1.28	5.2	YES
MCt_3_2	5	2.54	1.17	0.7	NO
MCt_3_3	17	2.46	1.48	3.7	YES
MCt_4_1	12.4	2.06	1.27	2.8	YES
MCt_4_2	10.6	2.27	0.95	1.4	NO
MCt_4_3	15.9	1.73	1.41	3.8	YES
MCt_5_1	9.7	2.28	1.07	0.9	NO
MCt_5_2	20.6	2.41	1.35	4.5	YES
MCt_5_3	18.7	2.23	1.45	2.9	YES
MCt_6_1	24.2	2.31	1.12	3.8	YES
MCt_6_2	23.7	2.18	1.05	4.6	YES
MCt_6_3	11.7	2.29	1	2.4	NO
MCt_7_1	25.4	1.44	1.33	4.5	YES
MCt_7_2	20.3	1.59	1.18	5.1	YES
MCt_7_3	8	2.14	1.47	2.4	YES
MCt_8_1	12.4	2.06	0.97	2.7	NO
MCt_8_2	20.6	2.27	1.35	3.4	YES
MCt_8_3	25.9	1.73	1.11	3.8	YES
MCt_9_1	23.1	2.01	1.01	3.2	YES
MCt_9_2	18.7	1.85	1.07	3.4	YES
MCt_9_3	16.9	1.42	1.36	3.7	YES
MCt_10_1	9.3	1.78	1.17	1.2	NO
MCt_10_2	20.6	2.41	1.35	4.7	YES
MCt_10_3	18.7	2.13	1.44	3.9	YES
RPt_1_1	7.2	2.62	0.98	0.6	NO
RPt_1_2	15.2	2.11	1.38	4	YES
RPt_1_3	18.9	2.53	1.01	3.6	YES
RPt_2_1	26.9	2.03	1	5.5	YES
RPt_2_2	8	2.75	0.76	0.7	NO
RPt_2_3	20.8	2.37	1.35	6.2	YES
RPt_3_1	30.7	2.18	1.05	5.8	YES
RPt_3_2	24	2.68	1.1	4.8	YES
RPt_3_3	10.3	1.57	1.34	2.4	YES
RPt_4_1	15	2.09	0.93	2.6	YES
RPt_4_2	18.9	2.47	1.02	2.9	YES
RPt_4_3	21.7	2.25	1.05	3.4	YES
RPt_5_1	8.3	2.9	1.11	1.2	NO
RPt_5_2	22.2	1.71	1.43	4.4	YES
RPt_5_3	22.6	2.05	1.03	4.1	YES
RPt_6_1	9.7	2.78	1.07	1.8	NO
RPt_6_2	20.6	2.41	1.05	4.7	YES
RPt_6_3	18.7	2.63	1.04	3.9	YES
RPt_7_1	34.2	2.51	1.12	7.2	YES
RPt_7_2	23.7	2.68	1.02	3.8	YES
RPt_7_3	31.7	2.7	1	4.7	YES
RPt_8_1	15.6	2.29	1.33	2.9	YES
RPt_8_2	19.9	1.96	1.38	4.6	YES
RPt_8_3	26.9	2.07	0.98	5.7	YES
RPt_9_1	10.4	2.06	0.96	1.7	NO
RPt_9_2	15.6	2.27	1.35	2.8	YES
RPt_9_3	15.9	1.73	1.31	3.2	YES
RPt_10_1	10.1	2.51	1.01	1.5	NO
RPt_10_2	14.7	1.85	1.37	3.2	YES
RPt_10_3	32.9	1.62	1.36	5.8	YES
CALt_1_1	27	2.31	1.03	3.9	YES
CALt_1_2	13.9	2.01	1.47	2.7	YES
CALt_1_3	9.8	2.2	0.93	1.4	NO
CALt_2_1	38.4	2.15	0.94	4.7	YES
CALt_2_2	24.8	2.25	1.27	4	YES
CALt_2_3	18.9	2.35	0.95	3.8	YES
CALt_3_1	18.5	2.2	1.04	3.1	YES
CALt_3_2	15.9	2.05	1.17	2.4	YES
CALt_3_3	16.9	2.23	1.27	3.2	YES
CALt_4_1	15.6	2.19	1.02	2.9	YES
CALt_4_2	19.4	2.15	0.82	2.7	YES
CALt_4_3	12.2	2.67	0.68	1.3	NO
CALt_5_1	15.3	2.14	1	2.8	YES
CALt_5_2	18.3	2.25	1.38	3.8	YES
CALt_5_3	22.7	2.01	1.17	3.9	YES
CALt_6_1	21.9	2.15	1.05	4.2	YES
CALt_6_2	25.8	2	1.27	5.2	YES
CALt_6_3	12.9	2.65	0.73	1.8	NO
CALt_7_1	31.1	2.49	1.17	5.9	YES
CALt_7_2	41.3	2.55	0.98	5.8	YES
CALt_7_3	27.9	2.47	1.09	3.8	YES
CALt_8_1	24.6	2.62	1.02	3.2	YES
CALt_8_2	14.9	2.92	0.6	1.3	NO
CALt_8_3	22.9	2.54	1.13	2.9	YES
CALt_9_1	8.7	2.52	1.02	0.9	NO
CALt_9_2	18.9	2.22	1.38	2.7	YES
CALt_9_3	22.6	2.16	1.25	2.8	YES
CALt_10_1	43.3	1.6	1.14	6.7	YES
CALt_10_2	28.7	2.27	1.02	4.3	YES
CALt_10_3	22.7	2.57	1.18	2.8	YES
FRAt_1_1	9.3	2.61	0.79	0.8	NO
FRAt_1_2	38.3	1.62	1.07	5.1	YES
FRAt_1_3	21.7	1.94	1.33	2.5	YES
FRAt_2_1	30.3	2.22	1.19	5.2	YES
FRAt_2_2	36.5	1.71	1.29	5.9	YES
FRAt_2_3	39.9	1.85	1.24	6.2	YES
FRAt_3_1	8.9	2.47	0.54	0.6	NO
FRAt_3_2	25.3	2.44	1.1	3.1	YES
FRAt_3_3	46.3	2.03	1.08	7.1	YES
FRAt_4_1	42.7	1.43	0.56	4.6	YES
FRAt_4_2	19.3	1.68	1.29	2.8	YES
FRAt_4_3	37.6	2.29	1.06	4.9	YES
FRAt_5_1	6.5	2.3	0.5	0.6	NO
FRAt_5_2	26.4	1.65	1.33	4.1	YES
FRAt_5_3	28.8	1.78	1.27	3.8	YES
FRAt_6_1	21	2.47	1.26	2.9	YES
FRAt_6_2	38.1	1.87	1.13	5.4	YES
FRAt_6_3	48.9	2.27	0.91	6.4	YES
FRAt_7_1	16.6	1.98	1.31	2.8	YES
FRAt_7_2	29.9	1.7	1.22	3.4	YES
FRAt_7_3	34.9	2.05	0.95	4.7	YES
FRAt_8_1	30.4	2.32	1.24	3.8	YES
FRAt_8_2	43.7	2.82	0.75	4.8	YES
FRAt_8_3	23.6	2.43	0.54	1.7	NO
FRAt_9_1	18.6	1.53	0.85	1.6	NO
FRAt_9_2	39.1	2.05	1.15	5.3	YES
FRAt_9_3	28.4	2.09	1.37	3.8	YES
FRAt_10_1	37.2	1.65	1.18	5.1	YES
FRAt_10_2	28.6	1.62	1.23	3.6	YES
FRAt_10_3	6.9	2.27	1.19	0.9	NO
IT02leaf_1	124.3	1.69	1.79	82.9	n.a.
IT02leaf_2	83.3	1.62	1.84	58.7	n.a.
IT02leaf_3	78	1.56	1.56	48.4	n.a.
IT02leaf_4	84.1	1.78	1.72	60.2	n.a.
IT03leaf_1	83.2	1.62	1.66	58.1	n.a.
IT03leaf_2	70.6	1.64	1.58	45.8	n.a.
IT03leaf_3	137.3	1.67	1.88	90.5	n.a.
IT03leaf_4	103.3	1.71	1.59	70.7	n.a.
IT04leaf_1	67.8	1.64	1.61	48.7	n.a.
IT04leaf_2	72.5	1.69	1.66	50.4	n.a.
IT04leaf_3	127.4	1.72	1.89	88.5	n.a.
IT04leaf_4	65.6	1.76	1.97	55.8	n.a.
IT05leaf_1	178.6	2.09	1.55	102.4	n.a.
IT05leaf_2	63.8	1.61	1.77	48.7	n.a.
IT05leaf_3	62.8	1.71	1.81	49.8	n.a.
IT05leaf_4	58.4	1.77	1.88	48.7	n.a.
Note: n.a. = not applicable in this table. PCR amplification success was evaluated for timber DNA extracts; leaf controls are included for DNA quality comparison and SSR allele standardization.
